# Supplementary material for: Chemical Composition of the Essential Oil of the New Cultivars of Lavandula angustifolia Mill. Bred in Ukraine
Source: Molecules. 2021 Sep 18;26(18):5681. doi: 10.3390/molecules26185681 (PMC8465323; doi:10.3390/molecules26185681)
Supplement: Supplementary file 1 [file molecules-26-05681-s001.zip]

Archive with 1 entries (1 files):
- molecules-1341340-supplementary.xlsx
