# Supplementary material for: Chemical Composition of the Essential Oil of the New Cultivars of Lavandula angustifolia Mill. Bred in Ukraine
Source: Molecules. 2021 Sep 18;26(18):5681. doi: 10.3390/molecules26185681 (PMC8465323; doi:10.3390/molecules26185681)
Supplement: Supplementary file 1 [file molecules-26-05681-s001.zip › molecules-1341340-supplementary.xlsx]

## Sheet: Supplement
Table 1 S. GC data for the essential oil components identified in samples from different Lavandula angustifolia cultivars (1-13). Apart from LRI - linear retention indices (experimental and reference values) all figures represents mean of three replicates of % abundance (area percent without solvent peak) +/- standard deviation *- tentative identification.
Component		LRI ref.	LRI exp.	Cultivar
				1	2		3	4		5		6		7		8	9	10	11	12	13
				127	139	312	142	209	317	210	311	211	310	215	313	220	223	224	225	228	221	308
				2016	2016	2018	2016	2017	2018	2017	2018	2017	2018	2017	2018	2017	2017	2017	2017	2017	2017	2018
				%±SD	%±SD	%±SD	%±SD	%±SD	%±SD	%±SD	%±SD	%±SD	%±SD	%±SD	%±SD	%±SD	%±SD	%±SD	%±SD	%±SD	%±SD	%±SD
1	1-hexanol	870	869	-	-	-	-	-	-	-	-	-	-	-	-	-	-	-	-	-	0,30±0,02	0,16±0,01
2	tricyclene	923	923	-	-	-	-	0,02±0,00	-	0,04±0,00	-	0,05±0,00	-	-	-	-	-	-	-	-		-
3	α-thujene	928	928	-	-	0,05±0,00	-	0,02±0,00	-	0,05±0,00	-	0,03±0,00	-	0,02±0,00	-	0,04±0,00	0,36±0,02	0,04±0,00	0,04±0,00	0,21±0,00	0,15±0,01	0,02±0,00
4	α-pinene	936	935	-	-	0,06±0,01	-	0,09±0,00	-	0,24±0,02	-	0,14±0,01	-	0,05±0,01	-	0,06±0,00	0,51±0,03	0,12±0,01	0,06±0,00	0,39±0,01	0,26±0,02	0,05±0,01
5	camphene	950	950	-	-	0,08±0,00	-	0,38±0,00	-	0,52±0,03	0,03±0,00	0,61±0,04	0,19±0,01	0,01±0,00	-	0,02±0,00	0,18±0,01	0,06±0,00	0,04±0,00	0,05±0,00	0,03±0,00	-
6	sabinene	973	975	-	-	0,07±0,00	-	0,01±0,00	-	0,02±0,01	-	0,01±0,01	-	0,04±0,02	-	0,02±0,01	0,13±0,02	0,04±0,00	0,01±0,00	0,07±0,02	0,06±0,02	-
7	β-pinene	978	977	-	-	-	-	0,06±0,00	-	0,06±0,01	-	0,04±0,00	-	0,19±0,03	0,06±0,00	0,02±0,00	0,08±0,01	0,04±0,01	0,01±0,00	0,15±0,02	0,09±0,01	-
8	1-octen-3-ol	980	982	0,27±0,01	0,42±0,01	0,23±0,01	0,09±0,00	0,07±0,00	-	0,19±0,01	-	0,1±0,00	-	0,15±0,01	0,03±0,00	0,09±0,01	0,28±0,01	0,07±0,00	0,88±0,03	0,08±0,01	0,85±0,02	0,74±0,02
9	3-octanone	985	987	0,09±0,00	0,06±0,02	-	0,26±0,01	0,25±0,02	-	0,32±0,03	0,06±0,00	0,81±0,03	0,22±0,01	0,95±0,05	0,35±0,00	0,45±0,07	0,91±0,05	0,65±0,03	0,10±0,02	0,84±0,01	0,72±0,02	0,27±0,01
10	β-myrcene	989	991	0,03±0,01	0,05±0,01	0,63±0,02	-	0,35±0,01	0,14±0,01	0,58±0,03	0,18±0,00	0,14±0,00	0,26±0,01	0,36±0,03	0,15±0,00	0,40±0,03	0,31±0,02	0,13±0,01	0,18±0,01	0,51±0,01	0,33±0,02	0,06±0,01
11	3-octanol	993	995	0,17±0,01	0,02±0,00	-	0,23±0,02	0,06±0,00	-	0,19±0,01	-	0,21±0,00	-	0,60±0,04	-	0,17±0,03	0,49±0,02	0,31±0,01	0,04±0,00	0,55±0,01	0,25±0,01	-
12	butyl butanoate	997	996	-	-	-	-	-	-	-	0,08±0,00	-	-	-	0,25±0,00	-	-	-	-	-		0,10±0,01
13	α-phellandrene	1004	1004	-	-	0,03±0,0	-	-	-	-	-	-	-	-	-	-	-	-	-	-		-
14	2-carene	1003	1005	-	-	0,10±0,01	-	-	-	-	-	-	-	-	-	-	-	-	-	-		-
15	3-carene	1011	1010	-	0,01±0,00	0,04±0,00	-	0,03±0,00	-	0,15±0,01	-	-	-	0,04±0,00	-	0,08±0,00	0,30±0,02	-	0,07±0,01	0,12±0,02	0,15±0,01	-
16	hexyl acetate = acetic acid hexyl ester	1010	1014	0,07±0,00	-	-	0,22±0,01	0,24±0,01	-	0,44±0,02	0,20±0,01	0,44±0,01	0,21±0,00	0,95±0,04	0,45±0,01	0,2±0,02	1,19±0,05	0,61±0,02	0,02±0,00	0,50±0,00	1,20±0,04	0,44±0,01
17	p-cymene	1026	1026	-	-	0,11±0,00	-	0,05±0,02	0,21±0,01	0,06±0,01	0,13±0,02	0,04±0,01	0,34±0,00	0,03±0,00	0,40±0,00	0,04±0,02	0,10±0,03	-	0,05±0,01	0,12±0,04		0,58±0,02
18	o-cymene	1041	1041	0,09±0,00	0,19±0,01	0,03±0,00	0,19±0,01	0,28±0,00	-	0,12±0,01	-	0,23±0,01	-	0,55±0,03	0,05±0,00	0,39±0,03	1,39±0,10	0,51±0,02	0,27±0,00	0,84±0,01	1,08±0,05	-
19	limonene	1030	1031			0,58±0,00						0,16±0,04	0,14±0,00	0,18±0,03				0,14±0,03				0,14±0,01
20	coelution of limonene and eucalyptol	1032	1032	0,22±0,01	0,86±0,03		0,20±0,01	0,9±0,02	0,11±0,01	1,18±0,05	0,4±0,02				0,15±0,02	0,68±0,02	1,31±0,08		0,80±0,01	0,89±0,02	3,20±0,03
21	eucalyptol	1032	1032			1,14±0,01						0,09±0,02	0,1±0,01	0,11±0,02				0,11±0,01				0,31±0,01
22	β-ocimene (Z)-	1038	1040	-	0,01±0,00	4,73±0,11	-	0,01±0,00	0,34±0,02	0,44±0,03	0,02±0,00	-	0,03±0,01	0,02±0,00	0,02±0,00	0,03±0,00	-	-	0,02±0,00	0,02±0,00	0,13±0,00	0,06±0,00
23	lavender lactone	1039	1044	0,05±0,00	-	-	0,05±0,01	-	-	-	-	0,07±0,00	-	0,02±0,00	0,05±0,00	-	-	0,06±0,00	-	-	0,02±0,00	-
24	β-ocimene (E)-	1048	1051	-	0,03±0,00	2,96±0,06	-	0,02±0,00	-	1,00±0,05	0,04±0,00	-	0,04±0,01	0,04±0,00	0,03±0,00	0,04±0,00	-	-	0,07±0,01	0,1±0,00	0,05±0,00	-
25	γ-terpinene	1060	1061	-	0,01±0,00	0,12±0,03	-	0,02±0,00	-	0,09±0,01	-	-	-	0,03±0,00	-	±	-	-	-	-	0,03±0,00	-
26	sabinene hydrate*	1065	1062	0,58±0,01	0,01±0,00	0,08±0,00	0,67±0,04	0,04±0,00	-	0,10±0,01	0,06±0,0	0,07±0,00	0,07±0,01	0,18±0,01	0,26±0,00	0,26±0,01	0,79±0,01	0,31±0,01	0,12±0,01	0,35±0,02	0,58±0,04	0,51±0,02
27	cis-linalool oxide	1075	1075	2,7±0,08	1,30±0,03	0,07±0,01	2,31±0,11	1,11±0,03	3,85±0,12	0,37±0,00	0,97±0,01	2,79±0,02	1,74±0,01	0,81±0,02	1,61±0,00	0,45±0,02	0,73±0,00	1,81±0,04	1,51±0,07	0,53±0,00	0,53±0,05	2,56±0,03
28	1-octanol	1072	1078	-	-	-	-	-	-	-	-	-	-	-	-	-	0,06±0,00	-	0,06±0,01	-	0,07±0,02	-
29	camphenilone	1085	1083	-	-	-	-	-	-	0,02±0,00	-	-	-	-	-	-	-	-	-	-		-
30	trans-linalool oxide	1083	1089	2,55±0,02	1,22±0,02	0,19±0,00	2,12±0,09	0,97±0,01	3,42±0,09	0,39±0,01	0,89±0,01	2,50±0,01	1,61±0,01	0,69±0,01	1,43±0,01	0,42±0,01	0,62±0,01	1,58±0,01	1,35±0,03	0,49±0,01	0,48±0,02	2,48±0,01
31	α-terpinolene*		1094	-	-	-	-	-	-	-	-	-	-	-	-	0,14±0,03	0,44±0,04	-	-	-		-
32	linalool	1099	1102	43,87±0,37	44,05±0,25	40,75±0,06	29,20±0,96	25,68±0,40	11,42±0,30	42,37±1,27	39,85±0,19	36,10±0,44	35,20±0,16	38,19±1,54	26,66±0,13	28,88±0,32	19,81±0,33	23,27±0,37	44,13±0,28	34,06±0,53	38,54±0,32	46,74±0,29
33	1-octen-3-yl-acetate	1110	1114	0,48±0,01	1,95±0,04	1,14±0,01	0,67±0,05	1,30±0,03	0,51±0,03	1,31±0,09	0,87±0,00	1,02±0,01	0,54±0,01	0,92±0,02	0,77±0,01	1,42±0,03	1,37±0,02	0,77±0,01	1,85±0,21	0,47±0,01	0,24±0,04	0,21±0,00
34	cis-pinene hydrate	1121	1122	-	-	-	-	-	-	-	-	-	-	-	0,19±0,00	-	-	-	-	-		-
35	cis-2-menthenol	1121	1127	-	-	-	-	-	-	-	-	-	-	-	-	-	0,11±0,03	-	-	0,03±0,00	0,18±0,04	-
36	3-octanol, acetate	1131	1134	-	-	-	0,22±0,02	-	-	-	-	0,12±0,00	-	0,31±0,02	-	0,25±0,00	0,08±0,02	0,16±0,00	-	0,27±0,00		-
37	trans-pinocarveol	1140	1142	-	-	-	-	-	-	-	-	-	-	0,28±0,02	0,18±0,01	-	-	0,13±0,01	-	-		-
38	camphor	1143	1148	0,42±0,04	0,43±0,01	0,2±0,03	0,48±0,02	0,47±0,03	0,43±0,01	0,63±0,05	0,73±0,01	0,77±0,01	0,60±0,01	0,36±0,03	0,22±0,00	0,10±0,03	0,38±0,08	0,22±0,01	0,38±0,02	0,69±0,01	0,21±0,00	0,17±0,02
39	propanoic acid, heptyl ester	1169	1164	-	-	-	-	0,06±0,01	-	-	-	0,05±0,00	-	0,09±0,02	-	-	0,17±0,01	0,12±0,01	-	0,07±0,00	0,17±0,00	-
40	borneol	1166	1169	2,07±0,02	0,99±0,03	0,72±0,01	1,79±0,07	1,58±0,02	2,0±0,01	1,95±0,08	1,47±0,02	2,11±0,03	1,45±0,01	1,30±0,08	1,22±0,01	0,48±0,01	1,44±0,06	0,66±0,02	1,17±0,06	1,17±0,03		0,47±0,01
41	lavandulol	1168	1172	2,61±0,07	0,26±0,01	0,03±0,01	0,68±0,01	0,35±0,01	0,91±0,01	0,97±0,05	1,04±0,01	0,78±0,01	0,84±0,01	0,85±0,07	0,44±0,00	0,73±0,03	3,57±0,10	0,86±0,03	0,22±0,01	0,88±0,03	7,81±0,54	4,39±0,05
42	terpinen-4-ol	1177	1179	10,55±0,28	3,81±0,09	3,07±0,03	11,25±0,32	1,51±0,04	1,17±0,01	3,10±0,09	2,49±0,03	2,17±0,00	2,64±0,01	10,99±0,64	7,28±0,05	10,73±0,11	18,73±0,27	7,63±0,15	2,86±0,10	18,33±0,21	18,61±0,18	11,6±0,11
43	cryptone	1184	1185	0,30±0,09	0,32±0,01	0,28±0,00	-	-	-	-	-	-	-	-	-	-	0,69±0,04	-	0,08±0,01	0,1±0,00	0,81±0,07	0,39±0,01
44	α-terpineol	1190	1193	1,00±0,13	4,12±0,10	2,82±0,03	1,95±0,15	4,52±0,18	1,48±0,01	2,27±0,12	2,39±0,04	2,65±0,03	2,82±0,01	3,54±0,42	2,40±0,02	3,26±0,06	1,25±0,07	2,48±0,13	2,44±0,09	2,54±0,09	0,97±0,04	0,50±0,01
45	2,6-dimethyl-3,7-octadiene-2,6-diol	1190	1195	-	-	-	0,77±0,03	-	2,33±0,04	-	1,07±0,02	-	1,38±0,02	-	1,14±0,01	-	-	-	-	-	1,29±0,06	2,47±0,06
46	butanoic acid, hexyl ester	1191	1208	1,27±0,24	-	-	0,38±0,04	-	-	-	-	-	-	-	-	-	-	-	-	-	0,59±0,00	-
47	carveol	1219	1212	0,16±0,01	0,45±0,01	-	0,20±0,05	0,44±0,02	-	0,45±0,01	-	1,08±0,01	-	1,20±0,11	-	0,35±0,02	1,71±0,12	0,94±0,02	0,28±0,01	0,79±0,03		-
48	bornyl formate	1229	1229	1,15±0,02	-	-	-	0,10±0,01	0,51±0,03	0,07±0,00	0,16±0,01	0,27±0,04	0,30±0,01	0,04±0,01	0,16±0,02	-	0,27±0,01	0,14±0,02	0,05±0,00	0,06±0,01		0,24±0,03
49	cis-geraniol (nerol)	1229	1232	-	0,40±0,01	0,24±0,01	0,12±0,03	0,43±0,00	-	0,27±0,04	0,26±0,04	0,25±0,00	0,25±0,03	0,44±0,04	0,20±0,01	0,33±0,03	-	0,13±0,01	0,23±0,04	0,25±0,02		0,14±0,04
50	cumin aldehyde (=cuminal)	1238	1239	-	-	-	-	-	-	-	-	-	-	-	-	-	-	-	-	-		0,18±0,00
51	isothymol methyl ether	1244	1238	-	-	-	-	-	-	-	-	-	-	0,14±0,01	-	-	-	-	-	-		-
52	carvone	1242	1244	-	-	-	-	-	-	-	-	-	-	-	-	-	0,35±0,01	-	-	0,04±0,01	0,58±0,03	-
53	thymol methyl ether	1234	1246	-	-	-	-	-	-	-	-	-	-	0,10±0,01	-	-	-	-	-	-		-
54	β-citral (=neral)	1242	1247	-	-	-	1,64±0,02	0,15±0,01	-	-	0,10±0,02	0,10±0,01	-	0,17±0,01	0,11±0,02	-	-	-	0,04±0,00	0,05±0,01		-
55	unidentified		1249	-	-	-	-	-	-	-	-	-	-	0,41±0,02	-	0,39±0,01	0,89±0,02	1,19±0,04	0,1±0,00	0,57±0,02		-
56	unidentified		1255	-	-	-	-	-	0,23±0,00	-	0,17±0,00	0,13±0,00	0,26±0,00	-	1,02±0,01	-	-	-	-	-		1,17±0,03
57	linalyl acetate	1255	1259	15,79±0,27	31,11±0,08	33,81±0,17	26,38±1,00	44,20±0,38	35,72±0,58	31,05±0,96	34,88±0,08	28,61±0,29	35,27±0,03	25,68±0,45	37,99±0,07	39,26±0,88	19,71±0,49	38,00±0,47	34,26±0,54	26,23±0,33	7,48±0,31	7,39±0,04
58	α-citral (=geranial)	1270	1278	-	-	-	-	-	-	-	0,15±0,01	-	0,25±0,03	-	0,56±0,05	-	-	-	-	-		0,69±0,02
59	unidentified	1272	1274	0,39±0,01	0,27±0,00	-	0,6±0,00	0,38±0,08	-	-	-	0,28±0,02	-	0,29±0,01	0,22±0,03	-	-	0,42±0,02	0,09±0,01	0,10±0,01		-
60	unidentified		1276	0,31±0,02	-	-	0,31±0,01	-	-	-	-	0,17±0,07	-	-	-	-	-	-	-	-		-
61	2,6-dimethyl-1,7-octadiene-3,6-diol	1286	1284	-	-	-	-	-	-	-	-	-	-	-	-	-	-	-	-	-		0,53±0,01
62	bornyl acetate	1284	1287	-	0,16±0,01	0,11±0,00	0,34±0,01	0,96±0,04	1,29±0,03	0,55±0,02	0,72±0,03	0,85±0,01	0,97±0,11	-	0,25±0,02	-	-	0,49±0,01	0,05±0,01	-		0,25±0,00
63	lavandulyl acetate	1289	1291	4,02±0,10	0,20±0,01	0,39±0,01	3,68±0,14	4,22±0,07	2,68±0,11	4,88±0,22	5,97±0,03	4,72±0,02	5,15±0,01	2,91±0,04	2,43±0,00	4,72±0,04	12,25±0,29	4,26±0,08	0,32±0,02	3,00±0,09	4,83±0,11	4,94±0,07
64	thymol	1290	1296	-	-	-	-	-	-	-	-	-	-	0,82±0,05	-	-	-	-	-	-		-
65	lavandulyl propionate		1302	-	0,08±0,01	-	-	0,12±0,01	-	-	-	-	-	-	-	-	-	-	-	-		-
66	linalyl propionate		1332	-	-	-	-	0,06±0,01	-	-	-	-	-	-	-	-	-	0,21±0,01	-	-		-
67	unidentified		1338	0,18±0,07	0,14±0,02	-	0,65±0,08	0,20±0,01	4,93±0,12	0,04±0,01	0,30±0,00	0,50±0,01	0,65±0,01	0,11±0,01	0,80±0,03	-	-	0,62±0,03	0,15±0,02	0,03±0,01		0,46±0,05
68	unidentified		1344	0,49±0,02	0,10±0,01	-	1,18±0,08	0,67±0,02	6,25±0,11	-	0,38±0,01	1,01±0,04	0,91±0,03	0,15±0,02	1,39±0,01	0,20±0,02	0,23±0,01	0,08±9,33	-	0,09±0,00		0,28±0,01
69	unidentified		1354	0,51±0,03	0,10±0,01	-	1,14±0,06	0,73±0,02	6,16±0,12	-	0,49±0,01	1,02±0,01	1,06±0,01	0,16±0,02	1,36±0,01	0,23±0,01	0,28±0,01	0,10±9,38	-	0,11±0,01		0,28±0,02
70	neryl acetate	1363	1365	1,99±0,11	1,26±0,03	0,56±0,01	2,23±0,20	1,79±0,04	2,10±0,42	0,54±0,05	0,80±0,02	2,33±0,06	1,07±0,03	1,12±0,10	1,80±0,04	0,83±0,05	0,57±0,04	1,93±0,10	0,83±0,10	0,68±0,02	0,50±0,02	1,86±0,22
71	geranyl acetate	1380	1384	0,85±0,01	1,87±0,02	0,77±0,04	1,64±0,24	2,65±0,09	1,54±0,08	0,95±0,03	1,48±0,02	1,42±0,04	1,81±0,01	1,85±0,13	1,85±0,05	1,27±0,11	1,32±0,19	1,38±0,03	0,83±0,05	1,01±0,02	1,22±0,11	0,81±0,20
72	β-elemene	1390	1393	-	-	-	0,54±0,14	-	-	-	-	-	-	-	-	-	-	-	-	-		0,77±0,14
73	caryophyllene	1420	1423	0,05±0,01	0,56±0,04	2,46±0,03	0,13±0,01	0,06±0,01	-	0,34±0,02	-	0,06±0,01	-	0,30±0,02	-	0,77±0,03	0,41±0,04	0,07±0,01	0,63±0,06	0,42±0,04	1,29±0,02	0,08±000
74	α-santalene	1421	1424	0,31±0,01	0,23±0,02	-	0,21±0,01	0,07±0,01	-	0,06±0,00	-	0,09±0,02	-	0,04±0,00	-	0,13±0,01	0,20±0,01	0,11±0,01	0,23±0,03	0,06±0,00		0,25±0,01
75	trans-α-bergamotene	1434	1438	0,06±0,00	0,07±0,01	0,07±0,00	-	-	-	-	-	-	-	-	-	-	-	-	0,07±0,00	-		-
76	humulene	1453	1457	-	-	0,07±0,00	-	-	-	-	-	-	-	-	-	-	-	-	-	-		-
77	β-farnesene (E)-	1456	1459	0,41±0,03	0,12±0,01	0,31±0,01	0,56±0,04	0,13±0,00	-	0,48±0,05	0,26±0,02	0,09±0,01	-	0,32±0,03	0,31±0,03	0,29±0,02	0,80±0,04	0,39±0,03	0,12±0,02	0,37±0,01	1,70±0,02	0,40±0,05
78	alloaromadendrene	1460	1465	-	-	-	-	-	-	-	-	-	-	-	-	-	-	-	-	-		-
79	germacrene D	1481	1484	-	-	0,55±0,01	0,35±0,04	-	-	0,12±0,00	-	0,07±0,02	-	-	-	-	-	-	-	-		-
80	a-farnesene	1491	1489	-	-	-	-	-	-	-	-	-	-	-	-	-	-	-	-	-		0,66±0,03
81	unidentified		1499 - 1500	0,52±0,04	0,17±0,00	-	0,44±0,07	0,44±0,01	-	-	-	1,41±0,04	-	-	-	-	-	-	0,26±0,08	0,13±0,00		-
82	β-bisabolene	1508	1510	-	-	-	-	-	8,23±0,48	-	-	-	0,46±0,05	-	2,00±0,03	-	-	-	-	-		0,28±0,03
83	neryl propionate*		1510	-	-	-	-	0,95±0,03	-	0,19±0,02	-	0,11±0,02	-	-	-	-	0,21±0,02	-	-	-	0,17±0,00	-
84	γ-cadinene	1513	1516	0,21±0,01	0,07±0,01	-	1,64±0,09	-	-	-	0,14±0,02	-	-	-	-	-	-	-	-	-		-
85	δ-cadinene	1523	1522	0,10±0,00	0,11±0,00	-	0,27±0,09	-	-	-	-	-	-	-	-	-	-	-	-	-		-
86	2-pentadecen-4-yne, (Z)-*		1536	0,09±0,01	-	-	0,13±0,00	-	-	-	-	0,20±0,01	-	-	-	-	-	0,36±0,01	0,07±0,00	0,04±0,02		-
87	caryophyllene oxide	1581	1589	1,90±0,03	2,33±0,01	0,3±0,00	1,82±0,04	0,16±0,01	1,23±0,09	0,06±0,00	0,39±0,01	0,47±0,05	0,84±0,01	0,81±0,05	1,64±0,01	1,03±0,01	2,26±0,19	0,75±0,07	1,65±0,09	0,57±0,05	1,63±0,01	2,20±0,04
88	ledol (=globulol)	1582	1590	-	-	-	-	-	-	-	-	-	-	-	-	-	-	-	-	-		0,49±0,02
89	humulene oxide II		1615	-	0,05±0,00	-	0,04±0,01	0,19±0,00	-	0,06±0,01	-	0,04±0,00	-	-	-	-	-	-	0,04±0,00	-		-
90	α-muurolol	1640	1642	-	-	0,08±0,00	-	-	0,53±0,00	-	0,38±0,01	-	0,32±0,03	-	0,13±0,00	-	-	-	-	-		0,24±0,03
91	unidentified		1647	0,77±0,01	0,07±0,02	-	0,05±0,01	0,2±0,01	-	0,72±0,10	-	0,28±0,01	-	0,1±0,02	-	0,36±0,01	0,75±0,06	0,11±0,01	0,04±0,00	-	0,60±0,05	-
